# Supplementary material for: Oncogenic Kinase Cascades Induce Molecular Mechanisms That Protect Leukemic Cell Models from Lethal Effects of De Novo dNTP Synthesis Inhibition
Source: Cancers (Basel). 2021 Jul 10;13(14):3464. doi: 10.3390/cancers13143464 (PMC8304262; doi:10.3390/cancers13143464)
Supplement: Supplementary file 1 [file cancers-13-03464-s001.zip]

Archive with 3 entries (3 files):
- Supplementary Figures and Legends.pdf
- Supplementary Original Data.pdf
- Supplementary Table.xlsx
